# Supplementary material for: Delineation of high resolution climate regions over the Korean Peninsula using machine learning approaches
Source: PLoS One. 2019 Oct 10;14(10):e0223362. doi: 10.1371/journal.pone.0223362 (PMC6786637; doi:10.1371/journal.pone.0223362)
Supplement: S1 Dataset — (ZIP) [file pone.0223362.s001.zip]

Archive with 3 entries (3 files):
- calibration.csv
- for_map.mat
- validation.csv
