# Supplementary material for: Delineation of high resolution climate regions over the Korean Peninsula using machine learning approaches
Source: PLoS One. 2019 Oct 10;14(10):e0223362. doi: 10.1371/journal.pone.0223362 (PMC6786637; doi:10.1371/journal.pone.0223362)
Supplement: S1 Dataset — (ZIP) [file pone.0223362.s001.zip › calibration.csv]

T_ann	T_smax	T_smin	T_wmax	T_smin	P_ann	P_smax	P_smin	P_wmax	P_wmin	dem	target
17.7840004	28.8220005	20.79800034	19.97400093	1.980000019	1470.199951	301.2399902	52.79199982	96.40699768	44.15599823	15	Cfa
18.22100067	27.87100029	21.0359993	20.17499924	5.380000114	1448.099976	256.8599854	54.68999863	119.5999985	30.06500053	40	Cfa
17.85899925	29.86599922	20.20400047	20.65800095	2.286299944	1522.199951	313.7900085	69.43000031	82.90299988	37.66400146	34	Cfa
16.06999969	25.87899971	18.65500069	16.89999962	4.735000134	1354.199951	236.6600037	72.39800262	82.31800079	35.64699936	18	Cfa
16.91799927	26.44499969	19.39800072	19.8239994	3.700000048	1274.300049	215.2299957	66.44599915	88.84600067	32.12599945	12	Cfa
17.95800018	27.24699974	21.0909996	19.77300072	5.231200218	1446.699951	256.2600098	54.62200165	119.4899979	30.2140007	43	Cfa
17.5189991	28.39900017	20.4470005	18.56100082	4.377500057	1607.199951	301.9500122	72.33999634	151.8800049	33.58300018	53	Cfa
15.47500038	25.91399956	18.13800049	16.49399948	2.86619997	1610	302.4400024	72.55899811	152.7899933	33.6780014	122	Cfa
15.47500038	25.91399956	18.13800049	16.49399948	2.86619997	1610.300049	302.5	72.64399719	152.6499939	33.71500015	80	Cfa
18.05900002	27.54599953	21.16900063	19.92099953	4.744999886	1448.300049	256.0799866	54.70999908	119.8000031	30.27099991	26	Cfa
17.11599922	27.74500084	20.33600044	19.2670002	1.717499971	1467.900024	301.1600037	52.6230011	96.23100281	44.03900146	13	Cfa
17.63699913	28.4279995	20.6989994	19.94499969	2.111200094	1469.400024	301.2999878	52.73199844	96.30000305	44.07500076	15	Cfa
13.77499962	23.6420002	16.37100029	13.95600033	2.926199913	1286.099976	197.2700043	90.53800201	88.86699677	28.3920002	252	Cfa
16.4810009	26.33399963	19.18099976	17.72900009	4.574999809	1352.599976	236.2299957	72.2559967	82.45400238	35.58100128	9	Cfa
17.28100014	27.27300072	19.67499924	20.03800011	3.730000019	1275.099976	215.3200073	66.625	88.93599701	32.1609993	16	Cfa
20.33699989	30.71100044	22.69300079	20.71100044	8.011199951	1566.599976	244.1100006	80.79699707	124.0800018	59.95700073	32	Cfa
15.40100002	25.69199944	18.03899956	17.3939991	2.497499943	1275	215.3500061	66.67700195	89.12799835	32.17399979	78	Cfa
14.77099991	25.24799919	17.63500023	16.75799942	1.74000001	1592.800049	340.7399902	82.37799835	88.67500305	38.38700104	12	Cfa
17.90600014	27.21100044	20.92099953	19.85899925	4.797500134	1449.300049	256.2200012	54.75899887	119.9300003	30.23999977	40	Cfa
13.77499962	23.6420002	16.37100029	13.95600033	2.926199913	1284.599976	196.9900055	90.62799835	88.90200043	28.34199905	146	Cfa
14.79300022	24.55500031	17.2140007	14.48499966	3.567100048	1284.800049	197.0800018	90.72899628	89.14199829	28.3920002	82	Cfa
17.56100082	28.49399948	20.76799965	18.30800056	4.255000114	1405.699951	262.5299988	51.27199936	109.1299973	31.85000038	15	Cfa
17.79999924	26.70000076	20.66900063	19.69499969	5.40749979	1446	256.5799866	54.58300018	119.3199997	30.12599945	102	Cfa
18.47299957	29.76199913	21.2689991	20.77499962	2.403700113	1471.800049	301.3699951	52.90100098	96.47599792	44.19200134	15	Cfa
19.01199913	31.40600014	21.23999977	21.3579998	3.277499914	1521.599976	313.9200134	69.47799683	82.77799988	37.74399948	24	Cfa
21.47800064	32.91600037	23.69099998	22.45100021	8.472499847	1567.300049	244.0200043	80.97299957	124.0999985	60.09899902	48	Cfa
16.87800026	28.07799912	20.14500046	18.88100052	1.411299944	1469.5	301.0400085	52.74399948	96.44499969	44.20199966	8	Cfa
21.47800064	32.91600037	23.69099998	22.45100021	8.472499847	1567.400024	244.0700073	81.01100159	124.0899963	60.0530014	61	Cfa
18.49699974	30.76099968	20.79599953	20.92000008	3.027499914	1521.199951	313.3299866	69.69499969	82.72799683	37.77500153	20	Cfa
18.22100067	27.87100029	21.0359993	20.17499924	5.380000114	1447	256.7200012	54.63700104	119.4599991	30.09600067	92	Cfa
17.00200081	27.95599937	19.61800003	18.07500076	3.654999971	1608.900024	302.2399902	72.53299713	152.1999969	33.66899872	40	Cfa
17.95899963	30.12100029	21.13400078	18.26499939	4.03249979	1405.5	261.9200134	51.35699844	109.4300003	31.79299927	24	Cfa
16.30599976	26.63199997	18.75300026	18.74900055	3.11500001	1275.5	215.3800049	66.74099731	89.07700348	32.18500137	62	Cfa
16.32600021	26.36499977	19.02400017	17.49900055	4.292500019	1355.099976	236.9700012	72.28800201	82.38999939	35.67499924	20	Cfa
18.38599968	30.43799973	20.67300034	20.81299973	3.131200075	1520.900024	313.3900146	69.71800232	82.66699982	37.81399918	15	Cfa
14.79300022	24.55500031	17.2140007	14.48499966	3.567100048	1286.300049	197.3699951	90.64499664	89.10299683	28.44499969	94	Cfa
18.87599945	31.14599991	21.11800003	21.46800041	3.077500105	1522.199951	314.4400024	69.23799896	82.88800049	37.67300034	40	Cfa
17.91399956	28.47299957	21.09499931	19.19099998	4.371200085	1406.699951	262.6700134	51.29800034	109.1900024	31.8390007	19	Cfa
20.23900032	30.8579998	22.6760006	20.25300026	8.753800392	1566.5	244.0599976	80.76100159	124.0899963	60.00400162	14	Cfa
17.79899979	29.82900047	20.14100075	20.35300064	2.355000019	1521.599976	313.2600098	69.67099762	82.78900146	37.73500061	37	Cfa
15.96399975	26.76600075	18.66799927	17.12100029	2.966200113	1608.800049	302.269989	72.38899994	152.4299927	33.60499954	100	Cfa
15.23799992	23.95100021	17.83300018	14.92500019	4.397099972	1289.5	198.0500031	90.58399963	89.26399994	28.60099983	8	Cfa
15.65400028	26.17499924	18.34700012	17.68000031	2.545000076	1594.300049	341.5100098	82.65899658	89.11199951	38.25699997	15	Cfa
18.50399971	27.89599991	21.18799973	17.70000076	8.773799896	1566.099976	244.2299957	80.65699768	124.0500031	59.74900055	31	Cfa
19.01199913	31.32600021	22.04800034	20.04500008	4.64620018	1406.5	262.0700073	51.38499832	109.5	31.78100014	30	Cfa
19.16500092	30.68700027	22.23399925	20.43799973	5.074999809	1407.099976	262.4400024	51.35499954	109.3799973	31.80400085	33	Cfa
14.76900005	25.29599953	17.74099922	16.22599983	1.801300049	1593.699951	341.0299988	82.55899811	88.91000366	38.36000061	8	Cfa
16.56699944	26.71100044	18.9260006	19.02400017	3.30250001	1273.800049	215.1999969	66.38200378	88.89800262	32.11500168	34	Cfa
21.61400032	32.77799988	23.97200012	22.43099976	8.781299591	1567.099976	243.9700012	80.93599701	124.1100006	60.13199997	19	Cfa
15.23400021	25.39599991	18.12599945	16.17300034	3.127500057	1610.099976	302.5100098	72.49700165	152.8800049	33.65299988	125	Cfa
16.67099953	26.98600006	19.22900009	19.06200027	3.241300106	1276	215.3999939	66.80500031	89.02500153	32.19599915	28	Cfa
16.56699944	26.71100044	18.9260006	19.02400017	3.30250001	1274.599976	215.2899933	66.56099701	88.98699951	32.15000153	42	Cfa
17.00200081	27.95599937	19.61800003	18.07500076	3.654999971	1608.599976	302.2000122	72.44999695	152.3300018	33.63000107	65	Cfa
14.85099983	25.29199982	17.73200035	17.23399925	1.38499999	1592.400024	340.9599915	82.30000305	88.64399719	38.31000137	15	Cfa
17.64800072	29.31999969	20.06399918	20.42900085	2.204999924	1522.900024	314.3200073	69.19000244	83.01699829	37.59199905	36	Cfa
18.10099983	29.5720005	21.11499977	20.39299965	1.940000057	1472.5	301.3200073	52.95999908	96.58300018	44.27199936	7	Cfa
16.30599976	26.63199997	18.75300026	18.74900055	3.11500001	1274.199951	215.2700043	66.49700165	89.03900146	32.13999939	65	Cfa
17.77099991	27.22100067	20.92399979	19.58200073	4.612500191	1447.400024	255.9499969	54.65999985	119.6600037	30.30200005	40	Cfa
16.07299995	27.80599976	19.07299995	18.41200066	0.948750019	822.8400269	197.1600037	35.73099899	46.91899872	16.93600082	23	Cwa
16.99600029	27.69300079	19.47800064	20.62000084	0.460000008	1627.400024	335.019989	60.01499939	106.7799988	42.22200012	248	Cwa
15.58100033	26.65600014	17.38199997	19.70400047	0.486250013	1418.300049	284.7099915	53.9090004	100.3499985	31.65699959	314	Cwa
15.58100033	26.65600014	17.38199997	19.70400047	0.486250013	1414.800049	284.1600037	53.73799896	100.1999969	31.45700073	234	Cwa
21.65800095	34.73899841	24.12700081	23.95499992	4.739999771	1560.599976	307.5499878	58.23099899	110.4899979	43.90399933	38	Cwa
15.57400036	27.25300026	18.70199966	17.94499969	-0.413749993	1535.199951	407.9500122	47.29600143	88.34799957	22.69000053	11	Cwa
17.61000061	27.83799934	19.3239994	20.79500008	4.038700104	1622	329.769989	63.55599976	118.5500031	38.11000061	167	Cwa
14.48099995	24.08399963	17.0720005	16.01499939	1.89380002	1664	318.8999939	65.93000031	147	31.61800003	187	Cwa
16.87999916	26.62000084	19.6779995	18.37199974	4.659999847	1426.699951	266.6499939	68.01999664	123.3099976	31.70199966	245	Cwa
17.19300079	28.95800018	18.77799988	19.81299973	1.922500014	1442.199951	279.6900024	62.04000092	113.8799973	30.66900063	132	Cwa
17.65200043	26.47299957	20.68799973	19.52099991	5.0625	1643.099976	310.8699951	61.66199875	137.2100067	29.99900055	119	Cwa
16.80200005	26.8220005	19.28499985	18.31500053	4.260000229	1421.199951	265.6199951	67.91600037	122.6500015	31.65600014	283	Cwa
17.10199928	28.34799957	20.0739994	19.79500008	1.323799968	1425.699951	324.2399902	47.74000168	89.77200317	28.91300011	28	Cwa
19.97800064	33.96099854	21.7689991	23.01600075	1.929999948	1474.099976	317.9500122	53.22299957	91.94300079	33.34199905	54	Cwa
19.38199997	29.36100006	22.33300018	21.57799912	6.102499962	1540.300049	285.7999878	56.87799835	125.0599976	30.82099915	63	Cwa
19.20299912	31.82600021	20.95299912	23.09499931	2.150000095	1497.400024	304.6499939	56.37099838	99.9240036	36.29000092	179	Cwa
16.15500069	26.49399948	18.67399979	19.6060009	-0.073752999	1627.599976	334.9299927	59.9620018	106.7300034	42.29399872	262	Cwa
14.32400036	25.83399963	16.81999969	17.54599953	-1.346199989	1434.599976	328.25	72.80400085	81.09700012	30.32500076	203	Cwa
14.86299992	26.65299988	17.99799919	17.24699974	-1.0625	1537.300049	408.8800049	47.44599915	88.43000031	22.67499924	9	Cwa
16.15200043	27.02599907	17.6779995	19.88599968	0.935000002	1370.5	282.5	51.56499863	93.6989975	28.49600029	216	Cwa
18.00099945	30.45800018	20.04000092	20.43400002	1.511199951	1473.900024	306.9400024	54.31999969	94.68399811	34.85599899	43	Cwa
19.97800064	33.96099854	21.7689991	23.01600075	1.929999948	1473.699951	317.5700073	53.2179985	91.88600159	33.38899994	56	Cwa
16.50799942	26.98500061	18.24200058	19.59799957	2.059999943	1438.699951	278.7200012	61.93199921	113.5299988	30.6609993	138	Cwa
17.65800095	29.96699905	19.81599998	20.07900047	1.335000038	1473.599976	306.9400024	54.31299973	94.58899689	34.81399918	44	Cwa
16.37100029	28.34499931	18.94000053	19.41300011	-0.341250002	1545.599976	398.8399963	47.74100113	94.54799652	26.25	68	Cwa
16.0340004	25.6420002	19.66200066	17.27499962	2.218800068	1413.699951	293.9599915	47.65200043	94.78700256	33.92100143	24	Cwa
22.29199982	35.51300049	24.71100044	24.59799957	5.362500191	1557.699951	306.5700073	58.15399933	110.4800034	43.91999817	35	Cwa
17.98999977	29.62400055	19.83499908	21.86599922	1.861199975	1496.199951	304.3599854	56.35499954	99.79799652	36.22100067	173	Cwa
15.08899975	26.12899971	18.39599991	16.81500053	0.174999997	1542.5	403.0400085	47.46099854	91.15399933	24.96299934	11	Cwa
17.57900047	27.84000015	19.68600082	20.25300026	3.474999905	1548.5	308.8699951	62.19900131	121.9100037	32.89099884	52	Cwa
15.11200047	26.68000031	17.80400085	18.18799973	-0.243750006	1428.800049	327.6799927	72.36499786	80.58599854	30.10300064	169	Cwa
17.01199913	28.90099907	18.71500015	20.63599968	0.817499995	1319.900024	255.5399933	53.50999832	92.78099823	28.19300079	133	Cwa
17.10199928	28.34799957	20.0739994	19.79500008	1.323799968	1427.199951	324.8900146	47.77700043	89.83799744	28.89599991	32	Cwa
15.47299957	26.18000031	18.45400047	17.97900009	0.217500001	1542.900024	403.6099854	47.44200134	91.14399719	24.93700027	27	Cwa
19.01000023	30.4659996	21.4810009	21.33300018	3.631299973	1577.599976	310.8099976	58.98199844	112.3499985	43.16999817	128	Cwa
16.06900024	25.45400047	19.08399963	17.36400032	3.466300011	1662.300049	318.5499878	66.02300262	147.0299988	31.73500061	48	Cwa
14.11400032	24.30500031	17.17300034	14.59399986	1.565000057	1468.699951	307.2999878	54.26800156	93.51200104	34.35400009	112	Cwa
17.65200043	26.47299957	20.68799973	19.52099991	5.0625	1639	309.6099854	61.46300125	137.0200043	29.87800026	98	Cwa
16.12000084	27.23900032	17.89299965	19.00499916	1.287500024	1371.300049	274.4700012	53.65499878	104.4400024	28.49500084	126	Cwa
18.18600082	29.92499924	19.73200035	21.9279995	2.906199932	1367.199951	273.4899902	53.56100082	104.2099991	28.39999962	60	Cwa
18.23999977	28.21899986	21.40500069	19.1779995	5.61619997	1676.300049	322.8500061	65.04499817	144.4199982	30.78700066	13	Cwa
13.55799961	25.08699989	16.38899994	16.73200035	-2.328700066	1438	328.8800049	73.0019989	81.30400085	30.42700005	178	Cwa
17.74099922	29.58200073	19.39900017	21.42499924	1.960000038	1369.199951	273.980011	53.60800171	104.3199997	28.4470005	76	Cwa
17.56299973	28.63500023	19.81999969	20.40500069	1.993800044	1441.5	296.980011	51.66600037	96.08300018	36.03499985	9	Cwa
20.66699982	33.60599899	23.00499916	22.72800064	4.19630003	1574.699951	309.8299866	58.90399933	112.3499985	43.18700027	92	Cwa
14.92599964	26.67099953	18.02599907	17.05400085	-0.806249976	1536.199951	408.4100037	47.36899948	88.38700104	22.68300056	15	Cwa
15.05099964	26.18199921	17.80400085	17.78499985	0.228750005	1430	326.9299927	72.64900208	80.98699951	30.24300003	117	Cwa
16.87999916	26.62000084	19.6779995	18.37199974	4.659999847	1432.5	267.7000122	68.13400269	123.9899979	31.75499916	241	Cwa
17.46699905	26.4279995	20.36199951	19.19199944	4.96750021	1646.900024	312.1099854	61.85699844	137.3800049	30.11400032	113	Cwa
18.79100037	31.9090004	21.10199928	22.00900078	0.952499986	1547.300049	403.2000122	47.09700012	94.61499786	25.65600014	36	Cwa
16.86000061	26.07999992	20.25200081	18.25600052	4.527500153	1660.400024	318.1600037	66.11199951	147.0500031	31.85300064	17	Cwa
16.12000084	26.69199944	17.94199944	20.36599922	1.261299968	1411.400024	283.6000061	53.56700134	100.0500031	31.25699997	261	Cwa
17.1420002	26.9640007	19.36000061	20.03800011	3.57130003	1544.900024	307.9700012	62.08800125	121.6900024	32.73899841	52	Cwa
17.40099907	28.57099915	20.04500008	20.35300064	1.917500019	1441.800049	297.3699951	51.65999985	95.94200134	35.9620018	17	Cwa
18.05500031	30.41200066	19.63899994	21.55999947	1.86500001	1397.599976	284.8699951	54.39400101	92.65200043	29.43600082	254	Cwa
18.81999969	30.23800087	21.39500046	20.02899933	5.472499847	1401.400024	262.2099915	67.58999634	121.1200027	31.18000031	9	Cwa
14.48099995	25.09799957	16.2689991	17.98900032	-0.610000014	1370.300049	282.2799988	51.53900146	93.72000122	28.49900055	279	Cwa
17.27599907	29.14500046	18.67200089	20.95199966	1.411299944	1400.099976	285.3399963	54.58599854	92.63300323	29.49200058	215	Cwa
16.43499947	28.34499931	19.2140007	19.5510006	0.297500014	1543.900024	397.9100037	47.7159996	94.41999817	26.30900002	32	Cwa
16.0340004	25.6420002	19.66200066	17.27499962	2.218800068	1414.199951	293.9700012	47.72600174	94.77100372	34	17	Cwa
18.93499947	30.30400085	20.49799919	22.73800087	3.613800049	1340.199951	247.5099945	60.81499863	103.3700027	30.83300018	84	Cwa
14.11400032	24.30500031	17.17300034	14.59399986	1.565000057	1469.099976	307.2799988	54.26399994	93.57099915	34.37900162	79	Cwa
17.61000061	27.83799934	19.3239994	20.79500008	4.038700104	1619.300049	328.9200134	63.5	118.6699982	37.93899918	230	Cwa
18.80900002	30.1779995	20.5529995	22.17499924	3.521199942	1336.199951	246.1799927	60.77000046	102.9300003	30.82999992	93	Cwa
20.38199997	31.71299934	22.30200005	22.89599991	6.341199875	1472.699951	280.7900085	65.48600006	121.8000031	32.07600021	22	Cwa
16.1989994	27.88199997	19.0359993	19.37100029	-0.115000002	1544.699951	398.3599854	47.72700119	94.48300171	26.27899933	49	Cwa
16.68099976	26.78199959	18.36899948	19.57600021	2.997499943	1624.800049	330.6400146	63.61199951	118.4199982	38.27999878	173	Cwa
16.54800034	28.48900032	18.34600067	19.76199913	0.625	1320.300049	255.8099976	53.44100189	92.94100189	28.16900063	132	Cwa
19.38199997	29.36100006	22.33300018	21.57799912	6.102499962	1535.400024	284.3399963	56.70899963	124.8700027	30.70499992	35	Cwa
17.57900047	27.84000015	19.68600082	20.25300026	3.474999905	1546.699951	308.4200134	62.14400101	121.8000031	32.81499863	53	Cwa
21.04400063	34.00899887	23.12100029	23.15299988	4.510000229	1563.400024	308.519989	58.30899811	110.4899979	43.88600159	45	Cwa
17.54000092	27.90500069	20.39800072	18.47999954	5.526299953	1628.300049	306.1199951	72.0490036	156.8899994	33.60800171	1	Cwa
17.19300079	28.95800018	18.77799988	19.81299973	1.922500014	1444.5	280.2900085	62.04000092	114.1500015	30.65500069	166	Cwa
18.24900055	28.97400093	21.05500031	19.23800087	5.756199837	1626.699951	305.9100037	72.02300262	156.3800049	33.58000183	7	Cwa
20.38199997	31.71299934	22.30200005	22.89599991	6.341199875	1474.800049	281.2799988	65.49500275	122.1500015	32.07400131	15	Cwa
19.33699989	29.33399963	22.0909996	21.6420002	5.880000114	1530.599976	282.8800049	56.54499817	124.6699982	30.58799934	29	Cwa
14.76200008	29.97299957	17.29599953	20.18099976	-7.263800144	1156.800049	310.980011	54.06200027	61.01599884	11.21100044	155	Dwa
12.00199986	23.60899925	14.89999962	16.78700066	-6.382500172	1292.099976	331.7200012	58.17900085	66.15200043	18.49099922	511	Dwa
8.637800217	24.73200035	12.23499966	14.62100029	-15.95499992	912.039978	215.3800049	46.8409996	49.53099823	12.42000008	345	Dwa
8.637800217	24.73200035	12.23499966	14.62100029	-15.95499992	912.6099854	215.7400055	46.90399933	49.59000015	12.44799995	366	Dwa
14.10999966	25.71100044	15.75599957	18.20400047	-2.672499895	1585.599976	407.6499939	53.64899826	95.20200348	27.12700081	112	Dwa
18.53199959	30.6420002	19.86499977	22.375	2.222500086	1313.300049	252.3000031	53.95800018	96.95300293	28.08099937	103	Dwa
17.29800034	29.94799995	20.07299995	22.42399979	-0.446249992	1466.800049	393.6400146	49.98400116	79.25800323	20.01799965	46	Dwa
15.90600014	28.04400063	18.19499969	19.94000053	-1.94749999	1530.300049	340.4100037	56.70899963	94.77799988	31.60899925	287	Dwa
14.30099964	25.96699905	16.03899956	18.47100067	-2.651200056	1585.900024	408.2399902	53.46099854	95.30599976	27.07099915	150	Dwa
15.77900028	30.00900078	17.99300003	18.3579998	-3.122499943	1168.099976	310.9599915	47.64599991	63.74200058	12.69799995	21	Dwa
16.68300056	29.29899979	18.40099907	20.72100067	-0.856249988	1488.800049	336.6199951	53.25799942	95.78500366	30.57099915	165	Dwa
13.7130003	27.29899979	16.55999947	18.75099945	-5.792500019	1294	332.5100098	58.02000046	66.30500031	18.37199974	359	Dwa
15.13500023	26.10099983	18.48699951	17.73900032	-0.600000024	924.4299927	213.2100067	31.85499954	53.32099915	15.99199963	56	Dwa
14.19099998	27.54400063	15.97900009	17.57999992	-3.838700056	1582.5	393.7799988	55.70299912	94.69400024	28.82600021	253	Dwa
13.57499981	28.82500076	16.39100075	18.96800041	-8.522500038	1158.099976	311.4500122	54.09899902	61.07300186	11.20699978	180	Dwa
15.81299973	29.69499969	18.3010006	21.68600082	-3.992500067	1205.300049	319.480011	54.73500061	64.16999817	10.36999989	92	Dwa
17.98399925	30.43499947	21.03300095	21.48900032	0.917500019	1156.800049	283.5700073	42.57899857	61.21699905	15.75599957	44	Dwa
14.92500019	26.46699905	18.38800049	17.45100021	-1.528800011	747.8400269	170.3999939	39.68700027	46.22800064	25.97900009	9	Dwa
18.68199921	31.54400063	20.60400009	22.79599953	1.352499962	1017.400024	249.0700073	48.33200073	52.57099915	16.68600082	16	Dwa
15.75599957	27.41900063	18.19199944	18.54500008	-0.596249998	1581.199951	413.9599915	49.5	96.88200378	26.03300095	40	Dwa
16.39100075	27.67099953	18.39100075	20.23200035	0.38499999	1451	298.9899902	54.41999817	94.52500153	34.00500107	176	Dwa
13.50199986	24.65099907	16.11800003	16.47500038	-1.903699994	1440	295.6799927	54.08499908	94.70200348	33.66999817	412	Dwa
13.42300034	24.73500061	15.86600018	16.43099976	-2.920000076	1587.800049	421.6900024	51.24200058	94.29299927	24.94099998	153	Dwa
13.14500046	27.68799973	16.00499916	18.86800003	-8.513799667	1159.5	311.9299927	54.13299942	61.13000107	11.20300007	267	Dwa
13.06099987	25.22500038	15.31900024	16.43600082	-4.28000021	1594.599976	360.1700134	73.81300354	86.23200226	34.59400177	278	Dwa
13.17599964	25.25799942	15.39900017	16.39500046	-4.050000191	1600.800049	418.5499878	57.16500092	91.35199738	26.32099915	280	Dwa
14.69900036	25.97599983	18.13899994	17.68000031	-1.476199985	747.8599854	170.5500031	39.58599854	46.1629982	25.93799973	28	Dwa
8.968600273	24.80200005	12.52400017	14.76000023	-15.3920002	911.4799805	215.0299988	46.78099823	49.47000122	12.39299965	336	Dwa
14.65299988	29.46800041	18.45199966	19.15299988	-4.894999981	1605.199951	422.5	67.15399933	78.6989975	26.12599945	368	Dwa
16.68300056	29.29899979	18.40099907	20.72100067	-0.856249988	1487.800049	336.1799927	53.23899841	95.77400208	30.56999969	138	Dwa
15.49499989	26.19300079	18.18199921	19.11400032	-0.498750001	1498.400024	399.8399963	47.33599854	84.31900024	21.18700027	54	Dwa
12.49499989	24.54800034	14.89500046	15.86499977	-4.598800182	1591.099976	369.7799988	67.99199677	87.90399933	32.6609993	337	Dwa
14.30799961	25.18799973	16.6609993	15.56499958	-0.201250002	1597.099976	408.3800049	59.1780014	91.06500244	27.70999908	77	Dwa
18.71500015	32.93600082	20.88500023	23.49600029	-0.892499983	1113.300049	270.8099976	44.59799957	59.97999954	15.76200008	48	Dwa
18.2859993	31.47999954	20.21800041	22.66399956	1.357499957	1011.099976	247.7299957	47.91400146	52.31800079	16.49099922	19	Dwa
17.22400093	30.94599915	20.04800034	20.72699928	-1.345000029	1045.699951	252.7700043	42.63100052	59.89300156	14.19200039	4	Dwa
13.43099976	24.49900055	16.03199959	16.6060009	-1.858800054	1441	295.8900146	54.13000107	94.73200226	33.71099854	352	Dwa
15.53899956	26.36400032	18.13299942	19.24099922	-0.354999989	1499.400024	400.1700134	47.46300125	84.37999725	21.20999908	77	Dwa
15.29300022	30.02599907	17.32699966	18.08200073	-2.827500105	1082.599976	255.3500061	55.11199951	60.68099976	9.762000084	5	Dwa
18.21100044	32.02700043	19.90699959	22.07500076	-0.75	1569.5	376.5400085	53.84999847	97.30400085	30.41300011	156	Dwa
17.4489994	30.56699944	19.4260006	21.125	-0.379999995	1486.800049	335.730011	53.23199844	95.75800323	30.57999992	133	Dwa
16.7159996	30.88599968	19.27599907	22.01099968	-2.67750001	1382.300049	372.0100098	53.64099884	67.87200165	16.90999985	116	Dwa
15.19900036	27.05500031	17.12599945	18.00799942	-1.5	1598.699951	407.5	59.97700119	90.61000061	27.97500038	85	Dwa
15.30700016	28.17099953	17.88199997	18.59600067	-2.666199923	1174.599976	314.0100098	47.88199997	63.8769989	12.64500046	28	Dwa
16.23900032	30.46800041	18.38800049	19.49099922	-3.067500114	1171.300049	312.4899902	47.76399994	63.80899811	12.67099953	27	Dwa
12.30500031	24.18099976	14.64799976	15.75800037	-4.938799858	1591.599976	367.3800049	68.94400024	87.66899872	33.01599884	324	Dwa
18.66699982	31.94000053	20.76399994	22.68400002	1.321200013	1023.599976	250.4199982	48.75099945	52.82699966	16.88199997	21	Dwa
17.69000053	29.22200012	19.01600075	21.77199936	1.843700051	1313	251.9900055	54.00999832	96.73899841	28.10099983	101	Dwa
16.02799988	27.64599991	19.18899918	19.51499939	0.012501	1158.5	283.9100037	42.48300171	61.14500046	15.65999985	33	Dwa
18.80699921	33.28499985	20.9279995	24.17499924	-0.680000007	1111.599976	270.1799927	44.52999878	59.97499847	15.73799992	26	Dwa
13.82199955	25.44400024	15.57800007	17.91799927	-3.208699942	1586.199951	408.8399963	53.27399826	95.41100311	27.01499939	200	Dwa
14.08199978	27.26399994	16.57799912	16.86599922	-2.49119997	1080.900024	254.9299927	55.06999969	60.56900024	9.758799553	4	Dwa
12.79500008	25.00099945	15.17800045	16.0890007	-4.963699818	1594.699951	359.5100098	74.21399689	86.11000061	34.74000168	215	Dwa
15.9460001	28.34199905	18.20599937	20.04800034	-1.761299968	1531.400024	340.4400024	56.82500076	94.72599792	31.63999939	311	Dwa
12.90100002	25.00499916	15.17300034	16.45199966	-4.521299839	1591.400024	368.5899963	68.46800232	87.78199768	32.8390007	344	Dwa
16.37100029	27.72100067	18.45100021	20.43199921	0.224999994	1449.900024	298.8200073	54.3769989	94.5039978	33.9659996	194	Dwa
16.02799988	30.3010006	18.22100067	21.87599945	-3.861200094	1202.5	319.0899963	54.56100082	64.12799835	10.30000019	90	Dwa
14.54800034	27.84000015	17.43499947	18.66900063	-4.182499886	1197.300049	335.25	51.91899872	63.96900177	10.54899979	10	Dwa
17.10700035	31.86599922	19.64900017	22.52400017	-1.772500038	1380.199951	371.4700012	53.45399857	67.86699677	16.85499954	85	Dwa
13.93799973	25.53199959	15.81599998	18.04700089	-3.011300087	1586.199951	411.2999878	54.61999893	93.79499817	26.54700089	218	Dwa
17.69000053	30.93300056	20.8220005	22.36499977	-0.471249998	1466.099976	393.6499939	50.18399811	78.94200134	19.96199989	42	Dwa
18.20400047	32.44100189	20.53499985	23.9810009	-0.449999988	1115.099976	271.4400024	44.6629982	59.97999954	15.78899956	92	Dwa
13.7130003	27.29899979	16.55999947	18.75099945	-5.792500019	1293.099976	332.1199951	58.09999847	66.22799683	18.43099976	483	Dwa
14.83899975	28.16200066	17.61599922	19.05999947	-4.283800125	1196.400024	335.1600037	51.78099823	63.97399902	10.53899956	13	Dwa
13.94499969	25.71100044	16.07600021	17.46699905	-3.593800068	1598.099976	418.730011	56.44100189	91.65399933	26.10400009	184	Dwa
16.47500038	28.33300018	18.51799965	20.98600006	-0.860000014	1559.599976	400.1000061	48.14899826	97.63800049	26.95800018	71	Dwa
14.82999992	25.38500023	18.18799973	17.18099976	-0.746249974	921.5499878	212.3699951	31.6439991	53.20399857	16.00699997	36	Dwa
16.20899963	28.04899979	18.30500031	19.96500015	-0.682500005	1581.800049	414.0499878	49.61000061	96.90399933	26.06200027	51	Dwa
15.82199955	28.72800064	18.92900085	18.93799973	-1.591199994	1046.699951	253.3600006	42.70199966	59.9620018	14.16899967	22	Dwa
16.87899971	31.39800072	19.39100075	22.39100075	-2.411299944	1381.300049	371.7399902	53.54700089	67.87000275	16.88199997	113	Dwa
18.27300072	32.22900009	19.91399956	21.93899918	-0.722500026	1570.199951	375.9700012	54.10599899	97.10199738	30.53300095	142	Dwa
15.31900024	26.62100029	17.75799942	18.56500053	-0.743749976	1580.599976	413.8800049	49.38800049	96.85900116	26.00499916	42	Dwa
16.85400009	29	18.74699974	20.94199944	-0.71875	1558.5	399.6799927	48.09700012	97.53800201	26.96199989	65	Dwa
14.82699966	28.60000038	17.55200005	19.24799919	-4.113699913	1195.5	335.0499878	51.63999939	63.97900009	10.52900028	20	Dwa
12.85900021	25.58200073	15.37899971	17.48399925	-5.466199875	1160.699951	276.4500122	63.50600052	66.61299896	10.34500027	142	Dwa
14.85900021	29.09499931	18.60499954	19.50099945	-4.668700218	1604.800049	422.5700073	67.01100159	78.73600006	26.04500008	372	Dwa
12.93400002	24.35899925	15.24800015	16.60099983	-4.105000019	1594.5	360.8399963	73.41400146	86.35600281	34.4469986	296	Dwa
15.21000004	27.42200089	17.01099968	17.39500046	-1.078799963	1597.900024	407.9400024	59.57799912	90.83899689	27.84199905	79	Dwa
14.97200012	27.04100037	17.19400024	18.68400002	-2.688699961	1529.099976	340.3800049	56.5929985	94.82800293	31.57900047	300	Dwa
11.70899963	28.34199905	14.78199959	17.82600021	-12.99100018	1007.299988	256.7900085	50.27199936	55.02099991	11.73600006	353	Dwa
15.52600002	30.02799988	17.6060009	18.59799957	-2.806200027	1084.199951	255.7700043	55.15599823	60.79199982	9.765399933	7	Dwa
5.047100067	21.04599953	9.030599594	6.278800011	-16.57600021	940.7000122	210.0899963	45.64099884	60.83499908	15.14799976	1400	Dwc
10.10400009	25.69199944	14.32600021	14.15400028	-13.46500015	889.2800293	229.3600006	39.6609993	48.9109993	9.201700211	1089	Dwc
11.34300041	29.22800064	14.52400017	17.81800079	-15.20800018	905.5999756	211.3099976	40.97499847	49.88399887	15.10900021	686	Dwc
12.08199978	26.96500015	16.05900002	16.13299942	-9.167499542	815.710022	194.5299988	36.51800156	43.29199982	14.88700008	1184	Dwc
10.92199993	29.21999931	14.15200043	17.28700066	-16.39999962	905.7600098	211.1399994	40.93899918	50.02799988	15.14799976	723	Dwc
11.51099968	23.05500031	14.37300015	14.14000034	-4.652500153	736.6699829	148.6199951	49.63399887	48.95700073	16.9810009	23	Dwc
4.634500027	19.84000015	8.31289959	5.727099895	-15.47200012	935.0900269	209.7599945	44.67599869	58.35400009	15.20699978	1400	Dwc
11.03299999	26.29199982	15.1960001	15.36200047	-11.19999981	815.1500244	194.3000031	36.46699905	43.23500061	14.94799995	1174	Dwc
12.84300041	26.33799934	17.0359993	17.15600014	-7.15500021	817.0800171	194.5299988	36.52899933	43.3219986	14.99199963	1237	Dwc
6.190199852	22.92000008	10.6420002	7.538799763	-16.63400078	944.1699829	210.1799927	46.22499847	62.51300049	15.11600018	1392	Dwc
10.10400009	25.69199944	14.32600021	14.15400028	-13.46500015	887.5700073	228.7899933	39.55400085	48.75600052	9.202899933	1084	Dwc
12.38799953	26.84499931	16.29999924	16.58399963	-8.886199951	815.6699829	194.3699951	36.50699997	43.26200104	14.93799973	1189	Dwc
4.374100208	19.30900002	8.358799934	5.53760004	-16.02799988	937.0999756	210	45.02999878	59.00799942	15.14599991	1398	Dwc
10.48700047	25.60700035	14.48400021	14.52700043	-12.80000019	885.8699951	228.2100067	39.44800186	48.60100174	9.204000473	1087	Dwc
9.612500191	24.59199905	13.87899971	13.85299969	-11.98999977	814.6400146	194.75	36.41400146	43.29299927	14.81499958	1363	Dwc
11.03299999	26.29199982	15.1960001	15.36200047	-11.19999981	814.8400269	194.4299927	36.43600082	43.2480011	14.90799999	1211	Dwc
4.41230011	19.37199974	8.163499832	5.609399796	-15.69900036	941.4500122	210.1699982	45.77399826	61.11999893	15.13799953	1400	Dwc
4.823599815	19.57099915	8.951800346	6.338799953	-15.81599998	954.8300171	210.6999969	48.04000092	67.25800323	14.98099995	1398	Dwc
9.985099792	25.44799995	14.16600037	14.31799984	-13.53100014	886.789978	228.3999939	39.47100067	48.60599899	9.220000267	1095	Dwc
5.156300068	21.25499916	9.518799782	6.338799953	-17.16399956	949.3599854	210.4400024	47.11199951	64.86499786	15.06499958	1407	Dwc
10.64599991	25.33200073	15.06200027	15.38700008	-11.4090004	814.289978	194.0599976	36.37599945	43.16600037	15.02400017	1187	Dwc
9.814700127	24.31500053	13.97299957	14.45800018	-13.43999958	886.9400024	228.2100067	39.4109993	48.45999908	9.253600121	1175	Dwc
10.31499958	26.08399963	14.3210001	14.21899986	-13.23999977	890.0700073	229.7400055	39.74700165	49.05799866	9.185099602	1089	Dwc
10.27099991	25.37800026	14.40699959	14.82699966	-13.45400047	889.4199829	229.1699982	39.59799957	48.76900101	9.234499931	1108	Dwc
11.68500042	23.29500008	14.58199978	14.54699993	-5.231200218	736.4799805	148.6900024	49.61000061	48.95800018	16.94199944	52	Dwc
11.2510004	26.13199997	15.39799976	15.64400005	-10.64400005	814.7700195	194.2599945	36.42599869	43.2159996	14.96000004	1201	Dwc
9.985099792	25.44799995	14.16600037	14.31799984	-13.53100014	888.5	228.9799957	39.57600021	48.76300049	9.218700409	1090	Dwc
5.615600109	22.04500008	9.912899971	6.770599842	-16.67200089	945.0300293	210.2599945	46.37599945	62.84999847	15.10599995	1390	Dwc
9.985099792	25.44799995	14.16600037	14.31799984	-13.53100014	891.1199951	229.7400055	39.70299912	48.92699814	9.232999802	1105	Dwc
11.28899956	26.59900093	15.70199966	15.85499954	-10.2670002	815.2600098	194.6300049	36.48899841	43.29700089	14.84500027	1178	Dwc
11.57800007	22.82900047	14.56700039	15.10499954	-4.880000114	736.8499756	148.6900024	49.61199951	48.9280014	16.9810009	49	Dwc
11.21399975	22.63299942	14.06599998	13.02400017	-4.528800011	737.0499878	148.7799988	49.59199905	48.89400101	16.97999954	54	Dwc
11.57800007	22.82900047	14.56700039	15.10499954	-4.880000114	736.6500244	148.7599945	49.5870018	48.92699814	16.94300079	64	Dwc
11.07900047	29.25900078	14.61900043	17.61800003	-16.27099991	905.5100098	211.2299957	40.93799973	50.03900146	15.15699959	787	Dwc
10.95199966	26.35899925	15.32499981	15.46899986	-11.15799999	814.9099731	194.6000061	36.4469986	43.27899933	14.85599995	1214	Dwc
4.690000057	19.89500046	8.800000191	5.854100227	-16.17900085	945.8900146	210.3500061	46.52799988	63.18700027	15.09700012	1396	Dwc
9.701800346	25.56200027	14.29599953	14.26599979	-14.01200008	893.7299805	230.5099945	39.82799912	49.0929985	9.246999741	1126	Dwc
12.52499962	27.00900078	16.83300018	17.1609993	-7.672500134	817.2399902	195.1900024	36.57300186	43.4280014	14.7869997	1190	Dwc
6.190199852	22.92000008	10.6420002	7.538799763	-16.63400078	948.3900146	210.3600006	46.94200134	64.47599792	15.07499981	1428	Dwc
10.95199966	26.35899925	15.32499981	15.46899986	-11.15799999	815.210022	194.4700012	36.47800064	43.26599884	14.89599991	1175	Dwc
12.07999992	27.06100082	16.27799988	16.22400093	-9.106200218	815.75	194.6999969	36.52999878	43.3219986	14.83500004	1183	Dwc
6.282999992	23.30800056	10.69999981	7.696499825	-16.49099922	939.9500122	210.0099945	45.50799942	60.54999924	15.15699959	1400	Dwc
