# Supplementary material for: Delineation of high resolution climate regions over the Korean Peninsula using machine learning approaches
Source: PLoS One. 2019 Oct 10;14(10):e0223362. doi: 10.1371/journal.pone.0223362 (PMC6786637; doi:10.1371/journal.pone.0223362)
Supplement: S1 Dataset — (ZIP) [file pone.0223362.s001.zip › validation.csv]

T_ann	T_smax	T_smin	T_wmax	T_smin	P_ann	P_smax	P_smin	P_wmax	P_wmin	dem	target
20.09300041	32.36700058	23.18499947	21.34700012	5.43380022	1407.599976	262.2099915	51.41199875	109.5699997	31.76799965	41	Cfa
19.09499931	31.61199951	21.31900024	21.52599907	3.183700085	1521.900024	313.8500061	69.45400238	82.83999634	37.70399857	22	Cfa
17.87000084	28.66200066	20.91399956	20.30699921	2.200000048	1471	301.4299927	52.84199905	96.3690033	44.11100006	20	Cfa
18.24699974	27.78199959	21.45899963	20.10099983	5.328800201	1447.699951	256.3999939	54.67300034	119.6299973	30.18300056	25	Cfa
14.82499981	25.37999916	17.76399994	16.34600067	2.141299963	1593.099976	340.519989	82.45500183	88.70600128	38.4640007	7	Cfa
14.41699982	24.06399918	17.08399963	14.35599995	3.430000067	1287.800049	197.6600037	90.56099701	89.06500244	28.49699974	168	Cfa
18.71999931	30.62700081	22.49399948	19.14599991	5.15500021	1406.099976	262.2999878	51.32799912	109.3099976	31.81500053	19	Cfa
18.24699974	27.78199959	21.45899963	20.10099983	5.328800201	1448.699951	256.5400085	54.72499847	119.7600021	30.15299988	24	Cfa
14.29199982	24.27400017	17.02700043	14.03999996	3.525000095	1283.199951	196.7100067	90.71800232	88.93800354	28.29199982	98	Cfa
14.65400028	25.30900002	17.62400055	16.49799919	1.478700042	1593.300049	341.230011	82.47899628	88.87799835	38.2840004	13	Cfa
16.30599976	26.63199997	18.75300026	18.74900055	3.11500001	1273.300049	215.1799927	66.31800079	88.94999695	32.10499954	55	Cfa
18.83099937	31.3010006	21.15999985	21.51799965	3.01880002	1522.599976	314.3800049	69.21399689	82.95300293	37.63299942	27	Cfa
20.33699989	30.71100044	22.69300079	20.71100044	8.011199951	1566.800049	244.1499939	80.83399963	124.0699997	59.90100098	33	Cfa
17.05200005	27.79899979	20.29599953	19.14100075	1.80250001	1468.699951	301.1000061	52.68399811	96.33799744	44.11999893	8	Cfa
17.36599922	28.5189991	20.63199997	19.62400055	1.816300035	1471	301.1799927	52.85200119	96.51399994	44.23699951	8	Cfa
16.53499985	26.49500084	19.37400055	17.70800018	4.25369978	1353.400024	236.5099945	72.14299774	82.51899719	35.60800171	19	Cfa
16.98399925	28.39599991	18.44599915	20.6439991	1.401299953	1370.800049	282.7099915	51.5909996	93.6780014	28.49399948	159	Cwa
17.8029995	29.27099991	20.11800003	20.53100014	1.957499981	1473.199951	306.9400024	54.30699921	94.4960022	34.77299881	62	Cwa
14.95800018	26.4470005	17.52700043	18.14500046	-0.653750002	1431.099976	327.6199951	72.60500336	80.88999939	30.22299957	256	Cwa
15.62699986	26.59600067	18.76000023	17.65099907	0.294999987	1542	402.4700012	47.47900009	91.16100311	24.98800087	20	Cwa
14.58899975	25.58399963	17.07500076	17.90500069	-0.470010012	1437	328.1900024	73.0490036	81.40399933	30.45000076	110	Cwa
16.47200012	27.94099998	17.62100029	20.46800041	0.672500014	1395.199951	284.3999939	54.20500183	92.66899872	29.38199997	288	Cwa
14.58899975	25.58399963	17.07500076	17.90500069	-0.470010012	1442.599976	330.1900024	73.15100098	81.41100311	30.50399971	488	Cwa
17.21800041	28.93499947	19.24600029	21.15299988	0.922500014	1498.599976	304.9299927	56.38600159	100.0500031	36.36000061	196	Cwa
20.01300049	33.81600189	21.77099991	23.37299919	1.883700013	1474.5	318.3299866	53.22800064	92.00099945	33.29499817	65	Cwa
19.92300034	32.59400177	22.22900009	22.05599976	3.45630002	1571.800049	308.8500061	58.82699966	112.3399963	43.20299912	86	Cwa
18.61800003	31.41500092	21.03100014	22.07099915	1.080000043	1547	402.6799927	47.14500046	94.63200378	25.71999931	34	Cwa
14.77900028	25.96899986	17.3579998	17.4659996	-0.096248999	1433.5	327.5599976	72.84899902	81.19499969	30.34600067	68	Cwa
19.59600067	31.45999908	21.11199951	23.13500023	3.891299963	1344.199951	248.8500061	60.86800003	103.8099976	30.83699989	78	Cwa
16.00399971	25.92399979	19.47900009	17.36599922	1.962499976	1413.5	294.269989	47.61199951	94.76899719	33.84400177	32	Cwa
18.79100037	31.9090004	21.10199928	22.00900078	0.952499986	1547.699951	403.730011	47.04800034	94.60099792	25.59199905	39	Cwa
16.47299957	26.97500038	19.04000092	20.02000046	0.237499997	1627.300049	335.1099854	60.07099915	106.8300018	42.15000153	237	Cwa
17.32999992	28.56200027	20.00900078	20.07799912	1.738800049	1442.099976	297.7600098	51.65399933	95.80400085	35.88899994	32	Cwa
17.03499985	28.15299988	20.03499985	19.46699905	1.445000052	1428.800049	325.5499878	47.81399918	89.90000153	28.87899971	32	Cwa
14.54699993	24.50200081	17.51799965	15.51299953	1.567499995	1468.300049	307.3200073	54.27399826	93.45600128	34.33000183	157	Cwa
19.97100067	30.73399925	21.99799919	22.84199905	5.761199951	1470.599976	280.3099976	65.47899628	121.4499969	32.07799912	38	Cwa
16.40999985	27.44599915	18.3010006	20.29199982	1.065000057	1320.400024	255.4900055	53.63700104	92.69200134	28.23800087	164	Cwa
15.46700001	26.8579998	18.86599922	18.2670002	-0.611249983	918.75	211.5399933	31.43499947	53.09400177	16.02400017	89	Dwa
13.17599964	25.25799942	15.39900017	16.39500046	-4.050000191	1599.400024	418.6400146	56.8030014	91.5039978	26.21199989	251	Dwa
14.40600014	28.61100006	18.21800041	18.57799912	-4.828800201	1605.699951	422.4200134	67.29499817	78.66200256	26.20800018	383	Dwa
16.73800087	28.59499931	20.01300049	20.47400093	0.660000026	1157.599976	283.730011	42.52799988	61.17900085	15.70800018	42	Dwa
14.59300041	25.39999962	17.74200058	17.43799973	-1.11500001	1497.400024	399.5	47.20899963	84.26000214	21.16399956	57	Dwa
13.74400043	24.8010006	16.36199951	16.62800026	-2.285000086	1587.800049	422.1700134	50.98500061	94.38200378	24.8579998	92	Dwa
14.51200008	26.5359993	16.43899918	18.63500023	-2.75880003	1586.800049	412.5	54.23799896	94	26.43700027	159	Dwa
12.85900021	25.58200073	15.37899971	17.48399925	-5.466199875	1161.599976	276.980011	63.52099991	66.55899811	10.35499954	127	Dwa
12.52099991	29.07900047	15.89299965	19.47200012	-12.46899986	1005.400024	255.5899963	50.14400101	54.98600006	11.83699989	374	Dwa
12.8920002	29.65299988	15.87300015	19.05400085	-12.24499989	1006.400024	256.2600098	50.21300125	54.97000122	11.78600025	297	Dwa
16.6439991	29.25900078	18.71800041	20.63800049	-0.868749976	1557.5	399.2600098	48.04499817	97.43800354	26.96699905	68	Dwa
17.16600037	30.63400078	18.86599922	20.85400009	-1.120000005	1568.800049	377.1000061	53.59400177	97.50700378	30.29400063	167	Dwa
13.34000015	24.20700073	15.91800022	16.25099945	-1.596300006	1438.900024	295.480011	54.04100037	94.66999817	33.62799835	428	Dwa
17.62599945	31.0510006	20.49900055	22.08600044	-0.82249999	1466.400024	393.6400146	50.08399963	79.10199738	19.98999977	47	Dwa
13.34799957	24.62100029	15.2869997	17.31800079	-3.279999971	1586.5	411.8999939	54.4280014	93.89700317	26.49200058	152	Dwa
15.81299973	29.69499969	18.3010006	21.68600082	-3.992500067	1203.900024	319.2799988	54.64699936	64.14900208	10.33500004	92	Dwa
13.37100029	26.21899986	15.14500046	16.68400002	-4.147500038	1582.5	394.769989	55.41400146	94.91300201	28.70499992	246	Dwa
17.9489994	29.30500031	19.24799919	22.02599907	2.267499924	1312.599976	251.6900024	54.06299973	96.52899933	28.12100029	129	Dwa
15.5369997	26.20599937	17.65200043	19.50099945	0.061253	1448.900024	298.6400146	54.33399963	94.48100281	33.92599869	201	Dwa
14.40600014	27.45299912	16.15200043	17.91900063	-3.866300106	1582.5	392.7900085	55.99200058	94.47599792	28.9470005	242	Dwa
13.5010004	24.75799942	16.05500031	16.53800011	-2.857500076	1587.800049	421.9299927	51.11299896	94.33699799	24.89900017	108	Dwa
11.21399975	22.63299942	14.06599998	13.02400017	-4.528800011	736.8300171	148.8500061	49.56499863	48.89099884	16.94099998	100	Dwc
10.01500034	24.97400093	14.41499996	14.76200008	-13.09000015	883.2399902	227.4499969	39.31800079	48.44100189	9.18900013	1125	Dwc
9.68599987	25.38400078	14.09200001	14.15799999	-13.97599983	890.2000122	229.5500031	39.68199921	48.91899872	9.217399597	1100	Dwc
11.2510004	29.00200081	14.45499992	17.2859993	-15.23099995	905.3400269	211.4100037	40.97499847	49.88999939	15.11900043	724	Dwc
6.190199852	22.92000008	10.6420002	7.538799763	-16.63400078	951.5300293	210.4400024	47.47200012	65.99900055	15.04300022	1422	Dwc
10.48099995	28.80500031	14.16399956	17.14500046	-16.59300041	905.4299927	211.1499939	40.89899826	50.20399857	15.20600033	856	Dwc
4.778699875	20.15600014	8.996500015	5.825900078	-16.38400078	950.3300171	210.5299988	47.28099823	65.25299835	15.05500031	1400	Dwc
11.77999973	22.8409996	14.84500027	15.10499954	-4.335000038	736.789978	149	49.51200104	48.84999847	16.90099907	143	Dwc
11.6789999	23.76199913	14.57900047	13.4289999	-4.382500172	736.2000122	148.7299957	49.61199951	48.9620018	16.89500046	10	Dwc
10.27099991	25.37800026	14.40699959	14.82699966	-13.45400047	887.7199707	228.5899963	39.49300003	48.61199951	9.236000061	1100	Dwc
