# Supplementary material for: Delineation of high resolution climate regions over the Korean Peninsula using machine learning approaches
Source: PLoS One. 2019 Oct 10;14(10):e0223362. doi: 10.1371/journal.pone.0223362 (PMC6786637; doi:10.1371/journal.pone.0223362)
Supplement: S1 Model — (ZIP) [file pone.0223362.s002.zip]

Archive with 5 entries (5 files):
- ann_model.mat
- knn_model.mat
- logistic_model.mat
- rf_model.RData
- svm_model.mat
